# Supplementary material for: BCL11B-related disease: a single phenotypic entity?
Source: Eur J Hum Genet. 2025 Mar 3;33(4):451–60. doi: 10.1038/s41431-025-01824-x (PMC11985952; doi:10.1038/s41431-025-01824-x)
Supplement: Supplementary file 2 — Supplementary Table 2 [file 41431_2025_1824_MOESM2_ESM.xlsx]

## Sheet: Deletions_ClinicalFeatures
Cohort / Paper	Coordinates of deleted region	Size	CRS	Facial Dysmorphism	Delayed motor milestones	Intelectual deficiency	Speech delay	Autistic features	Frequent Infections	Laboratory anomalies	Allergies / Asthma	Refraction defects	Dental anomalies	Freeding Problems	Brain MRI anomalies
Our Cohort Patient 3	chr14:99,052,763-100,591,634	1.5Mb	+	+	+	+	+	+	-	N/A	-	+	-	+	N/A
Fan, 2018 Subject 1	chr14:99670004–99987146	317kb	-	+	+	+	+	+	N/A	N/A	N/A	N/A	N/A	N/A	-
Fan, 2018 Subject 2	chr14:99268957-100028788	760kb	-	+	+	+	+	-	N/A	N/A	N/A	N/A	N/A	N/A	-
Fan, 2018 Subject 3	chr14:98058263–100498578	2.4Mb	-	+	+	+	+	+	N/A	N/A	N/A	N/A	N/A	N/A	-
Gabrielle, 2017 SA1	chr14:99200000-100900000	1.7Mb	+	+	-	+	N/A	N/A	-	N/A	N/A	+	N/A	+	N/A
Gabrielle, 2017 SA2	chr14:99700000-101200000	1.5Mb	+	+	-	+	N/A	N/A	N/A	N/A	N/A	N/A	N/A	N/A	+
Gabrielle, 2017 254518	chr14:98534687-101064183	2.5Mb	+	+	-	+	N/A	N/A	+	N/A	N/A	N/A	N/A	+	N/A
Gabrielle, 2017 250486	chr14:99357235-103249889	3.9Mb	-	+	-	+	N/A	N/A	N/A	N/A	N/A	N/A	N/A	+	N/A
Gabrielle, 2017 266323	chr14:96723247-100938073	4.2Mb	+	+	-	+	N/A	N/A	N/A	N/A	N/A	N/A	N/A	+	N/A
Sabbagh Individual 10	chr14:99632253-99682763	50Kb	-	+	+	-	+	+	+	N/A	-	-	-	-	N/A
Sabbagh Individual 15	chr14:98759719-99706789	947Kb	+	+	+	-	+	-	-	+	+	-	-	-	N/A
Sabbagh Individual 16	chr14:95856571-100035064	4Mb	-	+	+	+	+	-	-	N/A	-	+	+	-	-
Sabbagh Individual 18	chr14:99706730-100260733	554Kb	-	+	+	+	+	+	-	-	-	-	-	-	-
Decipher 296642	chr14:97636749-100053022	2.4Mb	+	N/A	N/A	+	N/A	N/A	N/A	N/A	N/A	N/A	N/A	N/A	N/A
Total		14 deletions
