# Supplementary material for: BCL11B-related disease: a single phenotypic entity?
Source: Eur J Hum Genet. 2025 Mar 3;33(4):451–60. doi: 10.1038/s41431-025-01824-x (PMC11985952; doi:10.1038/s41431-025-01824-x)
Supplement: Supplementary file 3 — Supplementary Table 1 [file 41431_2025_1824_MOESM3_ESM.xlsx]

## Sheet: Sheet1
Paper / Individual	Sex	Age	Variant	CRS	FD	ID	SI	DMM	Autism	FI	Lab	RA	Refraction defects	Dental anomalies	Feeding problems	Brain MRI anomalies
Goos (2019)	Male	19y	c.7C>A; p.(Arg3Ser)	+	+	-	-	-	-	-	N/A	-	-	-	-	-
Lessel (2018); F:II-2	Male	17y 7m	c.242del; p.(Cys81Leufs*76)	-	+	+	+	+	-	+	+	+	+	+	-	-
Che (2022); Family 1 III-2	Female	11y	c.427+1G>A; p.?	-	+	+	+	+	+	+	+	-	-	+	-	-
Sabbagh (2023) Individual 9	Female	2y 3m	c.657del; p.(Ser220Alafs*61)	-	+	-	+	+	-	+	N/A	-	-	-	+	-
Sabbagh (2023) Individual 14	Female	28y	c.682C>T; p.(Gln228*)	-	+	+	-	+	-	+	+	+	+	-	-	-
Cook (2021); Family 10	Male	7y	c.726_727insCGCAGCAC; p.(Thr243Argfs*41)	-	+	+	+	+	N/A	N/A	N/A	N/A	N/A	N/A	N/A	+
Sabbagh (2023) Individual 12	Male	20y	c.784_820del; p.(Arg262Trpfs*7)	-	+	+	+	+	+	-	N/A	+	-	-	-	+
Li(2022); CP_096_1	Female	3y 11m	c.1186C>T; p.(Gln396*)	N/A	N/A	+	N/A	+	N/A	N/A	N/A	N/A	-	N/A	N/A	+
Yang (2020)	Female	3y 9m	c.1192_1196del; p.(Ser398Glnfs*117)	-	+	+	+	+	-	-	+	-	-	-	+	+
Yu (2023)	Male	4y 5m	c.1206del; p.(Phe403Serfs*2)	-	-	+	+	+	-	-	+	-	-	-	N/A	+
Sabbagh (2023) Individual 13	Male	6y	c.1216_1217insACGC; p.(Thr406Asnfs*112)	-	+	+	+	+	-	+	N/A	-	-	-	-	N/A
Alfei (2022)	Male	2y 4m	c.1323T>A; p.(Asn441Lys)	-	+	+¹	+¹	+	N/A	N/A	+	N/A	+	+	+	+
Punwani (2016)	Male	2y	c.1323T>G; p.(Asn441Lys)	-	+	+	+	+	N/A	-*	+	N/A	N/A	+	N/A	+
Lessel (2018); K:II-1	Male	9y 11m	c.1365_1367del; p.(Tyr455*)	-	+	+	+	+	-	-	-	+	-³	-	-	-
Lessel (2018); J:II-1	Female	6y 6m	c.1495G>T; p.(Glu499*)	-	+	+	+	+	-	-	+	+	+	-	+	+
Sabbagh (2023) Individual 11	Male	6y	c.1500dup; p.(Gly501Argfs*16)	-	+	+	+	+	-	-	-	+	-	-	-	N/A
Lessel (2018); D:II-1	Female	1y 11m	c.1501dup; p.(Thr502Hisfs*15)	-	+	+	+	+	-	-	+	-	-	-	-	-
Lessel (2018); L:II-2	Male	9y 9m	c.1552del; p.(Arg518Alafs*45)	-	+	+	+	+	-	+	+	+	-	+	-	-
Lessel (2018); G:III-1	Female	13y	c.1600del; p.(Asp534Thrfs*29)	-	+	+	+	+	+	-	+	-	-	-	-	-
Pande (2023); Proband 1	Female	10m	c.1662_1668del; p.(Ser555Alafs*6)	+	+	N/A	N/A	+	-	+	N/A	N/A	-	+	+	-
Roa-Bautista (2022); Patient B	Female	13y	c.1887_1893del; p.(Gly630Thrfs*91)	-	+	+	+	+	N/A	+	+	-	N/A	+	N/A	N/A
Sabbagh (2023) Individual 2	Male	7y	c.1887_1893del; p.(Gly630Thrfs*91)	-	+	+	+	+	+	+	+	-	+	-	-	-
Sabbagh (2023) Individual 4	Female	12y	c.1887_1893del; p.(Gly630Thrfs*91)	-	+	+	-	+	+	+	+	-	+	-	-	+
Prasad (2020); Patient B	Female	9y	c.1944_1965del; p.(Gly649Alafs*67)	-	+	+²	+	+	-	-	N/A	-	+	+	+	-
Lessel (2018); B:II-2	Male	15y 1m	c.1944_1965del; p.(Gly649Alafs*67)	-	+	+	+	+	-	+	+	-	-	+	-	-
Sabbagh (2023) Individual 6	Female	16y	c.1944_1965del; p.(Gly649Alafs*67)	+	+	+	+	+	-	-	N/A	+	+	+	-	-
Sabbagh (2023) Individual 19	Female	4y 4m	c.1944_1965del; p.(Gly649Alafs*67)	-	+	+	+	+	-	+	N/A	-	-	-	-	+
Sabbagh (2023) Individual 21	Female	12y	c.1952_1964del; p.(Val651Glyfs*68)	-	+	+	+	+	-	+	N/A	-	-	-	-	-
Sabbagh (2023) Individual 3	Male	11y	c.1967del; p.(Gly656Alafs*67)	+	+	+	+	+	-	-	-	-	+	+	-	-
Qiao (2019)	Female	5y	c.2190_2200del; p.(Asp731Valfs*150)	-	+	+	+	+	-	+	N/A	-	-	-	-	-
Sabbagh (2023) Individual 8	Male	13	c.2258C>G; p.(Ser753Cys)	+	+	+	+	+	-	+	-	+	-	+	-	-
Zhao (2020)	Male	2y 1m	c.2346_2361del; p.(Gly783Alafs*24)	+	+	+	+	+	N/A	-	+	+	-	-	N/A	+
Prasad (2020); Patient A	Female	4y	c.2421C>G; p.(Asn807Lys)	-	+	+	+	+	N/A	-	+	-	-	+	+	+
Lessel (2018); E:II-1	Male	2y 3m	c.2421C>G; p.(Asn807Lys)	-	+	+	+	+	-	-	+	+	-	+	+	-
Baxter (2021); S029	Male	1m	c.2421C>G; p.(Asn807Lys)	N/A	N/A	N/A	N/A	N/A	N/A	N/A	N/A	+	N/A	N/A	N/A	N/A
Pande (2023); Proband 3	Male	5y	c.2443del; p.(Arg815Glyfs*29)	+	+	+	+	+	-	+	+	N/A	N/A	N/A	N/A	+
Eto (2022)	Male	5y	c.2439_2452dup; p.(His818Argfs*31)	+	+	+	+	+	+	-	-	+	-	-	+	-
Lessel (2018); A:II-3	Female	3y 11m	c.2449_2456dup; p.(Gly820Alafs*27)	-	+	+	+	+	+	-	+	-	+	+	-	-
Che (2022); Family 2 II-1	Male	3y 8m	c.2448_2461dup; p.(Glu821Glyfs*28)	-	+	+	+	+	-	-	+	+	-	+	+	-
Sabbagh (2023) Individual 20	Male	24	c.2473A>T; p.(Lys825*)	-	+	+	+	+	-	-	N/A	-	-	-	-	-
Lu (2021)	Female	14y	c.2477G>A; p.(Cys826Tyr)	-	N/A	+	N/A	N/A	N/A	N/A	+	+	N/A	N/A	N/A	-
Sabbagh (2023) Individual 7	Male	4y 5m	c.2476T>C; p.(Cys826Arg)	-	+	+	+	+	-	-	-	+	-	-	-	-
Garone (2024)	Female	23y	c.2507G>A; p.(Ser836Asn)	-	+	+	+	-	N/A	-	+	N/A	N/A	N/A	N/A	+
Harrer (2022)	Female	5y	c.2513A>G; p.(Lys838Arg)	-	+	+	+	+	N/A	-	N/A	-	N/A	-	N/A	+
Pande (2023); Proband 2	Female	1y 1m	c.2605del; p.(Leu869Trpfs*5)	+	+	N/A	-	+	-	+	+	N/A	-	-	-	-
Sabbagh (2023) Individual 5	Female	14y	c.2616_2617del; p.(Met873Glufs*11)	-	+	+	+	+	-	-	-	-	-	+	-	-
Sabbagh (2023) Individual 17	Female	14y	c.2646_2649del; p.(Asn884Thrfs*112)	-	+	-	+	+	-	+	N/A	-	-	-	-	N/A
Lessel (2018); C:II-2	Male	1y 8m	c.2671del; p.(Ala891Profs*106)	-	+	+	+	+	+	+	+	+	+	-	+	-
Our Cohort. Patient 1	Female	9y 5m	c.781_808dup; p.(Gly270Alafs*256)	+	+	+	+	+	-	-	-	-	+	+	-	-
Our Cohort Patient 2	Male	3y 4m	c.2438_2459del; p.(Val813Alafs*24)	+	+	+	+	+	N/A	+	+	+	-	-	-	-
Our Cohort Patient 4	Female	4y	c.400_403dup; p.(Cys135Tyrfs*61)	+	+	+	+	+	-	-	+	+	-	N/A	-	N/A
	"+" = present; "-" = absent; "N/A" = information not available
	CRS: craniosynostosis; FD: facial dysmorphism; ID: intellectual deficiency; SI: speech impairment; DMM: delayed motor milestones; FI: frequent or atypical infections; Lab: laboratory anomalies; RA: recurrent allergies and/or asthma
	¹ intellectual deficiency and speech delay were not specifically mentioned but are implied because of the severity of the neurodevelopmental delay
	² Formally doesn’t fill ID criteria (due to average adaptive functioning), but shows below average performance in basic reading, eading comprehension, spelling, math problem solving and numerical operations.
	³ Not a refraction defect, but exotropia is present
	*Patient was diagnosed with SCID and transplanted before the onset of infections
